# Supplementary material for: Synergistic and Antagonistic Activity of Selected Dietary Phytochemicals against Oxidative Stress-Induced Injury in Cardiac H9c2 Cells via the Nrf2 Signaling Pathway
Source: Foods. 2024 Aug 2;13(15):2440. doi: 10.3390/foods13152440 (PMC11312280; doi:10.3390/foods13152440)
Supplement: Supplementary file 1 [file foods-13-02440-s001.zip]

Archive with 1 entries (1 files):
- foods-3104056-supplementary.pdf
